# Supplementary material for: Generation of Multiple Arbovirus-like Particles Using a Rapid Recombinant Vaccinia Virus Expression Platform
Source: Pathogens. 2022 Dec 9;11(12):1505. doi: 10.3390/pathogens11121505 (PMC9785247; doi:10.3390/pathogens11121505)
Supplement: Supplementary file 1 [file pathogens-11-01505-s001.zip]

Archive with 1 entries (1 files):
- pathogens-2068569-supplementary.pdf
